# Supplementary material for: Phylogenetic mapping of scale nanostructure diversity in snakes
Source: BMC Evol Biol. 2019 Apr 16;19:91. doi: 10.1186/s12862-019-1411-6 (PMC6469093; doi:10.1186/s12862-019-1411-6)
Supplement: Supplementary file 3 — (Tonini_SnakesCommon.nwk) – The Newick tree file containing the 340 species analysed for models of character evolution, phylogenetic mapping and correlation among characters. The file was built by pruning the time-calibrated tree among 9754 species of squamates [20], keeping the 353 species for which we have obtained nanomorphological data, followed by removal of redundant subspecies. (NWK 14 kb) [file 12862_2019_1411_MOESM3_ESM.nwk]

((Trilepida_macrolepis:97.00591927,(Gerrhopilus_mirus:74.47627746,(Grypotyphlops_acutus:48.21972525,((Acutotyphlops_subocularis:35.73421756,Indotyphlops_braminus:35.73421651):6.498278796,(Argyrophis_diardii:38.64597968,Xerotyphlops_vermicularis:38.64597726):3.586514422):5.987228631):26.256561):22.52965):7.831074,(Liotyphlops_ternetzii:101.3690888,(Anilius_scytale:89.32906,((((((((((Brachyophidium_rhodogaster:6.922166193,Teretrurus_sanguineus:6.922166193):9.098137681,Platyplectrurus_trilineatus:16.02030541):11.61603086,((((Pseudotyphlops_philippinus:10.26603197,(Rhinophis_blythii:7.157957533,Rhinophis_drummondhayi:7.157957533):3.108074442):6.030905745,(Rhinophis_travancoricus:10.53785901,(Uropeltis_melanogaster:2.949543456,Uropeltis_phillipsi:2.949543456):7.588315557):5.759078706,Rhinophis_homolepis:16.29693772,Rhinophis_sanguineus:16.29693005):1.672823807,Rhinophis_philippinus:17.96976613):2.319957741,Rhinophis_oxyrhynchus:20.28972541):7.346617002):0.4212186468,Plectrurus_perroteti:28.05755492):3.744300977,(Uropeltis_ceylanicus:25.35050041,Uropeltis_ellioti:25.35051115,(Uropeltis_macrolepis:3.862259571,Uropeltis_phipsonii:3.862259571):21.48825004):6.451349348):5.842656051,(Melanophidium_bilineatum:12.24546464,(Melanophidium_punctatum:4.106946265,Melanophidium_wynaudense:4.106946265):8.138518372):25.39904424):5.999531915,((Anomochilus_leonardi:12.78599401,Cylindrophis_maculatus:12.78599088):13.28235899,Cylindrophis_ruffus:26.06835196):17.57569284):22.15573,(Xenopeltis_unicolor:54.30332,((((Antaresia_maculosa:7.35647339,Morelia_viridis:7.35647339):1.041773429,Morelia_spilota:8.398246278):2.045414905,(((Aspidites_melanocephalus:3.838746403,Aspidites_ramsayi:3.838746403):4.990544123,((Liasis_fuscus:1.944490254,Liasis_mackloti:1.944490254):4.989093777,Liasis_papuana:6.933585381):1.895705145):0.819186066,((Bothrochilus_albertisii:5.847775714,Bothrochilus_boa:5.847777064):3.094039802,(Simalia_amethistina:6.735831889,Simalia_boeleni:6.735831889):2.205986058):0.7066599956):0.7951845916):7.462304776,(((Python_sebae:10.51623197,(Python_bivittatus:7.390073482,Python_breitensteini:7.390073077):3.126159164):1.02469232,Python_brongersmai:11.54092481):0.5778909927,Python_regius:12.1188162):5.787151512):36.39735228):11.49646):9.633781,(((Acrantophis_dumerili:6.68381497,Acrantophis_madagascariensis:6.68381497):18.99096082,Sanzinia_madagascariensis:25.67478243):30.02129757,(Calabaria_reinhardtii:50.49453,(((Charina_bottae:19.05832243,Lichanura_trivirgata:19.05832243):17.05054757,Ungaliophis_panamensis:36.10887):8.985956,((Candoia_bibroni:11.33966714,Candoia_carinata:11.33966713):27.53302028,((Boa_constrictor:24.80608739,((((Chilabothrus_angulifer:7.873365419,Chilabothrus_inornatus:7.873365418):1.795666747,(((Chilabothrus_striatus:1.187268405,Chilabothrus_strigilatus:1.187268405):4.860715046,Chilabothrus_fordii:6.047982974):1.077041347,Chilabothrus_subflavus:7.125023723):2.544008443):3.59290767,((Epicrates_alvarezi:6.361799675,(Epicrates_crassus:3.654735589,(Epicrates_cenchria:0.9568048278,Epicrates_maurus:0.9568048278):2.697931):2.707064086):5.058457769,(Eunectes_notaeus:5.929320989,Eunectes_murinus:5.929320989):5.490937651):1.841681196):3.487258629,((Corallus_annulatus:9.564742151,((Corallus_cookii:0.8571896476,Corallus_hortulanus:0.8571896477):2.398455192,Corallus_ruschenbergerii:3.255645676):6.30909767):4.144038779,Corallus_caninus:13.70878093):3.040417535):8.056885341):7.744382608,(Eryx_colubrinus:16.37338533,(Eryx_conicus:10.86141924,Eryx_jaculus:10.86141924):5.511967724):16.17707978):6.322227):6.222133):5.399706):5.201551):19.73748):9.615065,(Casarea_dussumieri:81.67512,((Acrochordus_granulatus:25.0895,Acrochordus_javanicus:25.0895):52.605138,(Xylophis_perroteti:73.96569,((Aplopeltura_boa:44.96231924,(Pareas_monticola:41.22366462,Pareas_carinatus:41.22365589):3.738669165):24.84376622,(((((((Atheris_desaixi:8.701601561,Atheris_nitschei:8.701601561):4.649457614,(Atheris_hispida:4.36528296,Atheris_squamigera:4.36528296):8.985776214):19.92975412,((Bitis_caudalis:20.75457484,(Bitis_gabonica:8.281428772,Bitis_nasicornis:8.281428772):12.47314689):6.770315948,Bitis_arietans:27.52489903):5.755924575):4.053749186,((Cerastes_cerastes:33.4230117,Proatheris_superciliaris:33.42300778):1.99461527,((Echis_ocellatus:19.23607318,Echis_coloratus:19.23607461):1.478045937,Echis_carinatus:20.71411211):14.70350682):1.916935315):1.505804616,(((Causus_bilineatus:4.357161977,Causus_resimus:4.357161977):12.09866797,Causus_maculatus:16.45582995):20.58832032,((((Daboia_palaestinae:17.16722045,Daboia_russelii:17.1672186):4.363399535,((Vipera_aspis:12.06183403,Vipera_berus:12.061833):3.062948023,Vipera_ammodytes:15.12477999):6.405838144):2.732963276,(Macrovipera_lebetina:11.87500402,Montivipera_xanthina:11.87500462):12.38857739):3.595345339,Pseudocerastes_persicus:27.85892675):9.185223523):1.796217239):3.916042596,((((((((((Agkistrodon_piscivorus:12.33352778,Agkistrodon_contortrix:12.33352603):9.61346626,(((Crotalus_adamanteus:9.594355813,Crotalus_viridis:9.594355114):5.569319782,Crotalus_atrox:15.1636742,(Crotalus_durissus:1.964999362,Crotalus_simus:1.964999362):13.19867484,Crotalus_cerastes:15.16367419):2.499551114,Sistrurus_miliarius:17.66322531):4.283763489):1.100016847,((Lachesis_melanocephala:3.642062716,Lachesis_stenophrys:3.642062716):17.86602858,Mixcoatlus_melanurus:21.50809129):1.538917147):0.8240360474,((((Atropoides_nummifer:4.724782204,Atropoides_olmec:4.724782204):11.20848856,((((Porthidium_lansbergii:3.76540098,Porthidium_porrasi:3.76540098):1.582724034,Porthidium_nasutum:5.348125014):1.978254335,Porthidium_volcanicum:7.326381934):4.025010179,Porthidium_ophryomegas:11.35139002):4.581882839):5.51394406,(Bothrops_alternatus:16.42548985,Bothrops_asper:16.42548985,Bothrops_atrox:16.42548692,Bothrops_bilineata:16.42548985,Bothrops_jararacussu:16.42548426,Bothrops_pictus:16.42548985):5.02172916):1.460305938,((((Bothriechis_aurifer:5.904426149,Bothriechis_marchi:5.904426149):1.060694823,Bothriechis_bicolor:6.965120972):6.698413826,Bothriechis_nigroviridis:13.66353689):5.873215166,Bothriechis_schlegelii:19.53675066):3.370772891):0.9635195381):1.322498594,(Gloydius_brevicaudus:12.84720875,Gloydius_himalayanus:12.84720665):12.34633224):0.5302298926,Ovophis_monticola:25.72377661):0.8653646961,((Protobothrops_jerdonii:12.32233407,Protobothrops_mucrosquamatus:12.32233379):4.650117869,Protobothrops_mangshanensis:16.97244886):9.616684406):1.902292332,((Trimeresurus_albolabris:4.774197439,(Trimeresurus_erythrurus:1.201388437,Trimeresurus_purpureomaculatus:1.201388437):3.572809003):19.60530569,(Trimeresurus_gramineus:6.958266168,Trimeresurus_trigonocephalus:6.958266168):17.42123556,(Trimeresurus_kanburiensis:4.76150372,Trimeresurus_macrops:4.761503022):19.61800081,Trimeresurus_labialis:24.37950103,Trimeresurus_macrolepis:24.37950103,Trimeresurus_malabaricus:24.37950103,Trimeresurus_popeiorum:24.37950103,Trimeresurus_strigatus:24.37950103):4.111926664):4.476232499,(Calloselasma_rhodostoma:23.9227563,Hypnale_hypnale:23.92276049):9.044903193):2.18938363,Tropidolaemus_wagleri:35.15704034):7.599374188):23.28726,(((Hypsiscopus_plumbea:29.54124962,Gerarda_prevostiana:29.54124962,Ferania_sieboldii:29.5412581):4.058564648,Dieurostus_dussumieri:33.59980732):29.00209725,((((((Acanthophis_antarcticus:8.321566166,Acanthophis_hawkei:8.321566166,Acanthophis_laevis:8.321566166):18.40830744,((Aspidomorphus_lineaticollis:11.66642552,Aspidomorphus_muelleri:11.66642552):5.536162387,(Oxyuranus_microlepidotus:7.26179847,Oxyuranus_scutellatus:7.26179847):9.940790104):9.527280404):1.540048842,Aipysurus_fuscus:28.2699198,(Aspidelaps_lubricus:12.21597588,Aspidelaps_scutatus:12.21597588):16.05393468,(Bungarus_caeruleus:25.3506879,Bungarus_fasciatus:25.3506879,Bungarus_flaviceps:25.3506879):2.919231906,(Calliophis_bibroni:24.9050123,Calliophis_nigrescens:24.9050123):3.364903535,Calliophis_bivirgata:28.26991716,(Dendroaspis_angusticeps:9.677036647,Dendroaspis_jamesoni:9.677036647,Dendroaspis_polylepis:9.677036647):18.59288579,Elapsoidea_semiannulata:28.26991188,Hemachatus_haemachatus:28.26992244,(Hydrophis_cyanocinctus:9.998706801,Hydrophis_lapemoides:9.998706141):18.27120706,Laticauda_colubrina:28.26992375,Micropechis_ikaheca:28.26992244,(Micrurus_corallinus:20.61696606,Micrurus_mipartitus:20.61696606,Micrurus_nigrocinctus:20.61696606):7.652947138,(Naja_annulifera:15.796181,Naja_annulata:15.79618232,Naja_haje:15.79618232,(Naja_atra:0.9784676216,Naja_naja:0.9784676216):14.81771642,Naja_kaouthia:15.79618232,Naja_melanoleuca:15.79618232,Naja_nigricollis:15.79618232,Naja_nivea:15.79618232,Naja_oxiana:15.79618232,Naja_pallida:15.79618232,Naja_samarensis:15.79618232,Naja_siamensis:15.79618232):12.4737388,Notechis_scutatus:28.26992244,Ophiophagus_hannah:28.26992244,Pseudohaje_goldii:28.26991848,Toxicocalamus_loriae:28.26992244):12.9058302,(Psammodynastes_pictus:4.892560616,Psammodynastes_pulverulentus:4.892560616):36.28318278):9.414605041,(Liopholidophis_sexlineatus:47.09257204,((((Psammophis_schokari:12.87040815,Psammophis_sibilans:12.87040717):8.054748485,(Malpolon_insignitus:17.4615818,Rhamphiophis_rostratus:17.46158301):3.463574716):10.08892874,Oxyrhabdium_modestum:31.01408037):12.19755588,(((Boaedon_fuliginosus:30.1268996,Gonionotophis_poensis:30.1268996):2.775128921,Lycophidion_albomaculatum:32.9020262):6.219485678,Atractaspis_bibronii:39.12151052):4.090135):3.880929):3.497781):9.229058,((((Nerodia_clarkii:12.612528,Regina_grahamii:12.61252852):16.78126521,(Natrix_maura:17.53472275,Natrix_natrix:17.53472014):11.85907123):18.42222474,((Amphiesma_stolatum:32.73045408,Xenochrophis_piscator:32.73045147):3.803928812,Rhabdophis_himalayanus:36.53438029):11.28163818,((Hebius_beddomei:20.06385327,Hebius_monticola:20.06385327,Hebius_venningi:20.06385327):10.54424256,(Trachischium_tenuiceps:18.58937999,Trachischium_guentheri:18.58937999):12.01871584):17.20792263,Macropisthodon_plumbicolor:47.81601065,Natriciteres_fuliginoides:47.81600543):6.85457372,((Pseudoxenodon_macrops:46.56759,(Heterodon_nasicus:34.72555491,((((Erythrolamprus_poecilogyrus:13.75287114,(Xenodon_dorbignyi:4.722437681,Xenodon_semicinctus:4.722437681):9.030431957):8.722734139,((Oxyrhopus_melanogenys:2.755176219,Oxyrhopus_rhombifer:2.755176218):15.4246224,(Helicops_carinicaudus:8.315740383,Helicops_trivittatus:8.315739729):9.864055625):4.295805351,((Philodryas_patagoniensis:10.98274699,Philodryas_chamissonis:10.98274829):1.080733477,Philodryas_baroni:12.06347785):10.41212482):1.414551972,Conophis_lineatus:23.89015463):1.250000786,((Dipsas_albifrons:10.8262914,Dipsas_incerta:10.8262914):11.40884074,(Imantodes_cenchoa:14.55252754,(Leptodeira_annulata:3.388280383,Leptodeira_septentrionalis:3.388279916):11.16424995):7.682603675):2.905025051):9.585399):11.84203):4.612491,(Sibynophis_collaris:47.88169573,(Grayia_smithii:44.66177508,(((((Ahaetulla_dispar:11.68369802,(Ahaetulla_nasuta:6.825896334,Ahaetulla_pulverulenta:6.825896334):4.857801495):0.4494429483,Ahaetulla_perroteti:12.13314097):5.239125892,Ahaetulla_prasina:17.37226589):12.54734562,((((Chrysopelea_ornata:9.749076971,Chrysopelea_paradisi:9.749076971):0.4600982612,Chrysopelea_rhodopleuron:10.20917484):0.8360066682,Chrysopelea_pelias:11.04518612):17.20953717,((Dendrelaphis_ashoki:10.1551973,Dendrelaphis_punctulatus:10.1551973):5.609766741,Dendrelaphis_tristis:15.76496305,Dendrelaphis_pictus:15.76496207):12.48975631):1.664891167):10.89430457,((Oligodon_maculatus:27.84786989,Oligodon_taeniolatus:27.84788095):6.505927661,((((Platyceps_ventromaculatus:16.09020694,Spalerosophis_diadema:16.09020715):5.899546753,Lytorhynchus_diadema:21.9897539):6.977470255,((Dispholidus_typus:11.60696312,(Thelotornis_capensis:1.86090528,Thelotornis_kirtlandii:1.86090528):9.74605784):13.91297387,(Hapsidophrys_smaragdinus:18.20554363,(Philothamnus_angolensis:13.49651636,Philothamnus_hoplogaster:13.49651215):4.709027274):7.314393354):3.447287174):0.8324505796,((((((Boiga_ceylonensis:17.00394011,Boiga_cyanea:17.00394234,(Boiga_cynodon:8.027233098,Boiga_forsteni:8.027233098):8.976708125,Boiga_dendrophila:17.00394234,Boiga_gokool:17.00394234,Boiga_irregularis:17.00394234,Boiga_multomaculata:17.00394234,Boiga_nigriceps:17.00394234,Boiga_ochracea:17.00394234,Boiga_siamensis:17.00394234,Boiga_tanahjampeana:17.00394234,Boiga_trigonata:17.00394234,Boiga_wallachi:17.00394234):3.649047501,((Telescopus_semiannulatus:14.8582098,Telescopus_rhinopoma:14.85821092):3.100269235,Telescopus_fallax:17.95848349):2.694509687):0.9025230764,(Crotaphopeltis_hotamboeia:17.7736328,Dipsadoboa_viridis:17.77363613):3.781878335):0.9454394851,((Dasypeltis_scabra:11.98156553,Dasypeltis_palmarum:11.98156887):7.752682078,(Toxicodryas_blandingii:3.078729581,Toxicodryas_pulverulenta:3.078729581):16.65552247):2.766702801,Elachistodon_westermanni:22.50094706):1.733572734,((Dryocalamus_davisonii:19.42323894,Lycodon_rufozonatus:19.42324383,Lycodon_subcinctus:19.4232445):1.805946105,Stegonotus_modestus:21.22918838):3.005338089):1.256561307,((((Chironius_multiventris:16.99762456,((Leptophis_ahaetulla:12.5591383,Leptophis_riveti:12.5591383):3.607162633,(Oxybelis_aeneus:10.00487272,Oxybelis_fulgidus:10.00487061):6.161432432):0.8313222171):3.173609919,((Phryonax_poecilonotus:15.79874455,Spilotes_pullatus:15.79874525):2.783755586,Trimorphodon_biscutatus:18.58249978):1.58873645,(((Drymarchon_corais:0.5072864005,Drymarchon_couperi:0.5072864005):9.779417318,Drymarchon_melanurus:10.28670428):9.234246138,Rhinobothryum_bovallii:19.52094761):0.6502853911):0.8205904893,Ptyas_korros:20.99182376):0.5329287057,((((((((Pseudelaphe_flavirufa:10.66855006,(Bogertophis_subocularis:10.18042537,(Lampropeltis_triangulum:4.65858268,Lampropeltis_getula:4.658583217):5.521843634):0.4881241522):0.7255868843,(Pantherophis_obsoletus:8.738036892,Pantherophis_guttatus:8.738037833):2.65609992):1.386052987,Senticolis_triaspis:12.78019074):1.200575219,(Zamenis_situla:7.086521281,Zamenis_longissimus:7.086519938):6.894245887):0.5371136514,((Orthriophis_cantoris:7.696796368,Orthriophis_moellendorffi:7.696796368):3.999284375,Orthriophis_taeniurus:11.69608074):2.821798867):0.9193541008,Oreocryptophis_porphyraceus:15.43723908):1.714398996,Euprepiophis_mandarinus:17.15163244):3.627454836,((Coelognathus_helena:18.09638847,Coelognathus_radiatus:18.09638847):2.239840843,Gonyosoma_oxycephalum:20.3362226):0.4428611832):0.7456670846):3.966328):4.308585):4.554136):6.460111):3.847852):3.219922):3.29838):3.490525):5.148815):2.782504):3.441757):3.762419):4.159591):3.728947):3.980485):3.373505):4.280424):12.04008):3.467872);
