# Supplementary material for: Phylogenetic mapping of scale nanostructure diversity in snakes
Source: BMC Evol Biol. 2019 Apr 16;19:91. doi: 10.1186/s12862-019-1411-6 (PMC6469093; doi:10.1186/s12862-019-1411-6)
Supplement: Supplementary file 16 — Summary statistics for the phylogenetic generalised least squares regression (PGLS). (TXT 8 kb) [file 12862_2019_1411_MOESM16_ESM.txt]

============================================================================ 
Summary statistics for the phylogenetic generalized least squares regression 
============================================================================ 


cB ~ cSh
<environment: 0x0000000028dc5e18>

Call:
pgls(formula = form.gls, data = comp.data, param.CI = 0.999)

Residuals:
     Min       1Q   Median       3Q      Max 
-0.53874 -0.05754  0.01902  0.11697  1.25317 

Branch length transformations:

kappa  [Fix]  : 1.000
lambda [Fix]  : 1.000
delta  [Fix]  : 1.000

Coefficients:
            Estimate Std. Error t value Pr(>|t|)   
(Intercept)  1.27253    0.73557  1.7300 0.084887 . 
cSh1        -0.47388    0.17483 -2.7105 0.007191 **
---
Signif. codes:  0 ‘***’ 0.001 ‘**’ 0.01 ‘*’ 0.05 ‘.’ 0.1 ‘ ’ 1

Residual standard error: 0.1841 on 246 degrees of freedom
Multiple R-squared: 0.029,	Adjusted R-squared: 0.02505 
F-statistic: 7.347 on 1 and 246 DF,  p-value: 0.007191 
cB ~ cSu
<environment: 0x00000000286fef78>

Call:
pgls(formula = form.gls, data = comp.data, param.CI = 0.999)

Residuals:
     Min       1Q   Median       3Q      Max 
-0.90199 -0.08024  0.00420  0.10087  1.28719 

Branch length transformations:

kappa  [Fix]  : 1.000
lambda [Fix]  : 1.000
delta  [Fix]  : 1.000

Coefficients:
            Estimate Std. Error t value Pr(>|t|)  
(Intercept)  1.10665    0.69030  1.6032  0.11000  
cSu1        -0.33333    0.16330 -2.0412  0.04215 *
cSu2        -0.13230    0.15224 -0.8690  0.38558  
cSu3        -0.21839    0.26128 -0.8358  0.40393  
---
Signif. codes:  0 ‘***’ 0.001 ‘**’ 0.01 ‘*’ 0.05 ‘.’ 0.1 ‘ ’ 1

Residual standard error: 0.1787 on 288 degrees of freedom
Multiple R-squared: 0.01949,	Adjusted R-squared: 0.009275 
F-statistic: 1.908 on 3 and 288 DF,  p-value: 0.1284 
cB ~ rD
<environment: 0x000000001f5cbc70>

Call:
pgls(formula = form.gls, data = comp.data, param.CI = 0.999)

Residuals:
     Min       1Q   Median       3Q      Max 
-0.67316 -0.09286  0.00000  0.09592  1.05426 

Branch length transformations:

kappa  [Fix]  : 1.000
lambda [Fix]  : 1.000
delta  [Fix]  : 1.000

Coefficients:
            Estimate Std. Error t value Pr(>|t|)  
(Intercept)  1.05981    0.71887  1.4743   0.1414  
rD1          0.48250    0.20340  2.3721   0.0183 *
---
Signif. codes:  0 ‘***’ 0.001 ‘**’ 0.01 ‘*’ 0.05 ‘.’ 0.1 ‘ ’ 1

Residual standard error: 0.1871 on 307 degrees of freedom
Multiple R-squared: 0.018,	Adjusted R-squared: 0.0148 
F-statistic: 5.627 on 1 and 307 DF,  p-value: 0.0183 
cB ~ lH
<environment: 0x000000002e8c6340>

Call:
pgls(formula = form.gls, data = comp.data, param.CI = 0.999)

Residuals:
     Min       1Q   Median       3Q      Max 
-0.67316 -0.08845  0.00623  0.11681  1.05426 

Branch length transformations:

kappa  [Fix]  : 1.000
lambda [Fix]  : 1.000
delta  [Fix]  : 1.000

Coefficients:
             Estimate Std. Error t value Pr(>|t|)
(Intercept)  0.991071   0.770217  1.2867   0.1992
lH0         -0.375008   0.346880 -1.0811   0.2805
lH2          0.117630   0.362626  0.3244   0.7459
lH3         -0.053874   0.172070 -0.3131   0.7544
lH4          0.470323   0.339812  1.3841   0.1674
lH7          0.190134   0.404981  0.4695   0.6391
lH8         -0.072939   0.257995 -0.2827   0.7776

Residual standard error: 0.1894 on 300 degrees of freedom
Multiple R-squared: 0.01434,	Adjusted R-squared: -0.00537 
F-statistic: 0.7276 on 6 and 300 DF,  p-value: 0.6277 
cSh ~ cSu
<environment: 0x000000001f449fc8>

Call:
pgls(formula = form.gls, data = comp.data, param.CI = 0.999)

Residuals:
     Min       1Q   Median       3Q      Max 
-0.63365 -0.01432  0.00097  0.02613  0.17819 

Branch length transformations:

kappa  [Fix]  : 1.000
lambda [Fix]  : 1.000
delta  [Fix]  : 1.000

Coefficients:
             Estimate Std. Error t value Pr(>|t|)
(Intercept)  0.148343   0.272017  0.5453   0.5860
cSu1        -0.086467   0.063008 -1.3723   0.1713
cSu2         0.032648   0.056008  0.5829   0.5605
cSu3        -0.032250   0.102786 -0.3138   0.7540

Residual standard error: 0.06771 on 233 degrees of freedom
Multiple R-squared: 0.03082,	Adjusted R-squared: 0.01834 
F-statistic:  2.47 on 3 and 233 DF,  p-value: 0.06266 
cSh ~ rD
<environment: 0x000000002fb36d18>

Call:
pgls(formula = form.gls, data = comp.data, param.CI = 0.999)

Residuals:
     Min       1Q   Median       3Q      Max 
-0.51116 -0.01297  0.00000  0.01508  0.36235 

Branch length transformations:

kappa  [Fix]  : 1.000
lambda [Fix]  : 1.000
delta  [Fix]  : 1.000

Coefficients:
             Estimate Std. Error t value Pr(>|t|)
(Intercept)  0.134216   0.266610  0.5034   0.6151
rD1         -0.100660   0.074521 -1.3508   0.1780

Residual standard error: 0.06676 on 247 degrees of freedom
Multiple R-squared: 0.007333,	Adjusted R-squared: 0.003314 
F-statistic: 1.825 on 1 and 247 DF,  p-value: 0.178 
cSh ~ lH
<environment: 0x000000002ecc4818>

Call:
pgls(formula = form.gls, data = comp.data, param.CI = 0.999)

Residuals:
     Min       1Q   Median       3Q      Max 
-0.36235 -0.01607  0.00000  0.02029  0.51116 

Branch length transformations:

kappa  [Fix]  : 1.000
lambda [Fix]  : 1.000
delta  [Fix]  : 1.000

Coefficients:
              Estimate Std. Error t value Pr(>|t|)   
(Intercept)  0.1184065  0.2777522  0.4263 0.670268   
lH0          0.3728986  0.1315927  2.8337 0.004991 **
lH2          0.0096628  0.1291157  0.0748 0.940406   
lH3          0.0871163  0.0663195  1.3136 0.190235   
lH4         -0.2078700  0.1262380 -1.6467 0.100933   
lH7         -0.1364991  0.1452376 -0.9398 0.348244   
lH8          0.0118965  0.1024344  0.1161 0.907640   
---
Signif. codes:  0 ‘***’ 0.001 ‘**’ 0.01 ‘*’ 0.05 ‘.’ 0.1 ‘ ’ 1

Residual standard error: 0.06581 on 241 degrees of freedom
Multiple R-squared: 0.05877,	Adjusted R-squared: 0.03534 
F-statistic: 2.508 on 6 and 241 DF,  p-value: 0.02257 
cSu ~ rD
<environment: 0x000000002a75c590>

Call:
pgls(formula = form.gls, data = comp.data, param.CI = 0.999)

Residuals:
     Min       1Q   Median       3Q      Max 
-0.83550 -0.09047 -0.00001  0.08539  0.65284 

Branch length transformations:

kappa  [Fix]  : 1.000
lambda [Fix]  : 1.000
delta  [Fix]  : 1.000

Coefficients:
            Estimate Std. Error t value Pr(>|t|)  
(Intercept)  0.42475    0.68072  0.6240   0.5331  
rD1          0.34100    0.20087  1.6976   0.0906 .
---
Signif. codes:  0 ‘***’ 0.001 ‘**’ 0.01 ‘*’ 0.05 ‘.’ 0.1 ‘ ’ 1

Residual standard error: 0.1768 on 307 degrees of freedom
Multiple R-squared: 0.0093,	Adjusted R-squared: 0.006073 
F-statistic: 2.882 on 1 and 307 DF,  p-value: 0.0906 
cSu ~ lH
<environment: 0x0000000007f244b8>

Call:
pgls(formula = form.gls, data = comp.data, param.CI = 0.999)

Residuals:
     Min       1Q   Median       3Q      Max 
-0.81508 -0.07795  0.01260  0.10089  0.75365 

Branch length transformations:

kappa  [Fix]  : 1.000
lambda [Fix]  : 1.000
delta  [Fix]  : 1.000

Coefficients:
             Estimate Std. Error t value Pr(>|t|)
(Intercept)  0.513333   0.744834  0.6892   0.4912
lH0         -0.384598   0.358044 -1.0742   0.2836
lH2         -0.049112   0.356172 -0.1379   0.8904
lH3         -0.131732   0.163491 -0.8057   0.4210
lH4          0.046383   0.319400  0.1452   0.8846
lH7         -0.350817   0.431361 -0.8133   0.4167
lH8          0.246951   0.215812  1.1443   0.2534

Residual standard error: 0.1819 on 301 degrees of freedom
Multiple R-squared: 0.02172,	Adjusted R-squared: 0.002222 
F-statistic: 1.114 on 6 and 301 DF,  p-value: 0.354 
rD ~ lH
<environment: 0x000000001abe3538>

Call:
pgls(formula = form.gls, data = comp.data, param.CI = 0.999)

Residuals:
      Min        1Q    Median        3Q       Max 
-0.237369 -0.013120  0.000097  0.019886  0.185350 

Branch length transformations:

kappa  [Fix]  : 1.000
lambda [Fix]  : 1.000
delta  [Fix]  : 1.000

Coefficients:
             Estimate Std. Error t value Pr(>|t|)  
(Intercept)  0.066619   0.220179  0.3026  0.76241  
lH0         -0.043551   0.097681 -0.4459  0.65600  
lH2         -0.070042   0.103658 -0.6757  0.49970  
lH3          0.093564   0.045781  2.0437  0.04178 *
lH4         -0.025516   0.090134 -0.2831  0.77728  
lH7         -0.071206   0.116195 -0.6128  0.54042  
lH8          0.075060   0.062803  1.1952  0.23288  
---
Signif. codes:  0 ‘***’ 0.001 ‘**’ 0.01 ‘*’ 0.05 ‘.’ 0.1 ‘ ’ 1

Residual standard error: 0.05445 on 330 degrees of freedom
Multiple R-squared: 0.01749,	Adjusted R-squared: -0.0003727 
F-statistic: 0.9791 on 6 and 330 DF,  p-value: 0.4392
