# Supplementary material for: Phylogenetic mapping of scale nanostructure diversity in snakes
Source: BMC Evol Biol. 2019 Apr 16;19:91. doi: 10.1186/s12862-019-1411-6 (PMC6469093; doi:10.1186/s12862-019-1411-6)
Supplement: Supplementary file 17 — Summary statistics for the phylogenetic generalised linear mixed models (PGLMM). (TXT 22 kb) [file 12862_2019_1411_MOESM17_ESM.txt]

======================================================================= 
Summary statistics for the phylogenetic generalized linear mixed models 
======================================================================= 


cB ~ cSh:trait + trait - 1
<environment: 0x000000001baf60c8>

 Iterations = 1000001:9990001
 Thinning interval  = 10000
 Sample size  = 900 

 DIC: 411.3846 

 G-structure:  ~us(trait):animal

                           post.mean  l-95% CI u-95% CI eff.samp
traitcB.1:traitcB.1.animal  0.353342  0.002338   0.8612    228.1
traitcB.2:traitcB.1.animal  0.050420 -0.094702   0.2225    348.7
traitcB.3:traitcB.1.animal  0.007623 -0.208394   0.2135     76.2
traitcB.4:traitcB.1.animal  0.062330 -0.205034   0.3684    138.9
traitcB.1:traitcB.2.animal  0.050420 -0.094702   0.2225    348.7
traitcB.2:traitcB.2.animal  0.099094  0.005971   0.2559    361.2
traitcB.3:traitcB.2.animal  0.088914 -0.017866   0.2499    267.5
traitcB.4:traitcB.2.animal -0.027840 -0.164374   0.1113    132.9
traitcB.1:traitcB.3.animal  0.007623 -0.208394   0.2135     76.2
traitcB.2:traitcB.3.animal  0.088914 -0.017866   0.2499    267.5
traitcB.3:traitcB.3.animal  0.177854  0.016844   0.4192    285.0
traitcB.4:traitcB.3.animal -0.057928 -0.238710   0.1148    335.5
traitcB.1:traitcB.4.animal  0.062330 -0.205034   0.3684    138.9
traitcB.2:traitcB.4.animal -0.027840 -0.164374   0.1113    132.9
traitcB.3:traitcB.4.animal -0.057928 -0.238710   0.1148    335.5
traitcB.4:traitcB.4.animal  0.248784  0.049031   0.4828    540.6

 R-structure:  ~us(trait):units

                          post.mean l-95% CI u-95% CI eff.samp
traitcB.1:traitcB.1.units       0.4      0.4      0.4        0
traitcB.2:traitcB.1.units       0.2      0.2      0.2        0
traitcB.3:traitcB.1.units       0.2      0.2      0.2        0
traitcB.4:traitcB.1.units       0.2      0.2      0.2        0
traitcB.1:traitcB.2.units       0.2      0.2      0.2        0
traitcB.2:traitcB.2.units       0.4      0.4      0.4        0
traitcB.3:traitcB.2.units       0.2      0.2      0.2        0
traitcB.4:traitcB.2.units       0.2      0.2      0.2        0
traitcB.1:traitcB.3.units       0.2      0.2      0.2        0
traitcB.2:traitcB.3.units       0.2      0.2      0.2        0
traitcB.3:traitcB.3.units       0.4      0.4      0.4        0
traitcB.4:traitcB.3.units       0.2      0.2      0.2        0
traitcB.1:traitcB.4.units       0.2      0.2      0.2        0
traitcB.2:traitcB.4.units       0.2      0.2      0.2        0
traitcB.3:traitcB.4.units       0.2      0.2      0.2        0
traitcB.4:traitcB.4.units       0.4      0.4      0.4        0

 Location effects: cB ~ cSh:trait + trait - 1 

               post.mean l-95% CI u-95% CI eff.samp  pMCMC   
traitcB.1         0.8203  -2.4495   4.0236    562.0 0.5911   
traitcB.2         0.7601  -1.5048   3.2216    237.5 0.5311   
traitcB.3        -1.0802  -4.0181   2.1248    794.0 0.5044   
traitcB.4        -2.5728  -5.7044   0.6936    900.0 0.1178   
cSh1:traitcB.1   -3.2410  -5.8415  -0.6447    669.5 0.0267 * 
cSh1:traitcB.2   -6.1881  -8.5536  -3.7309    728.7 <0.001 **
cSh1:traitcB.3   -5.1894  -7.7599  -2.5270    589.6 <0.001 **
cSh1:traitcB.4   -1.0972  -3.8611   1.4389    900.0 0.4444   
---
Signif. codes:  0 ‘***’ 0.001 ‘**’ 0.01 ‘*’ 0.05 ‘.’ 0.1 ‘ ’ 1
cB ~ cSu:trait + trait - 1
<environment: 0x000000001be45180>

 Iterations = 1000001:9990001
 Thinning interval  = 10000
 Sample size  = 900 

 DIC: 458.915 

 G-structure:  ~us(trait):animal

                           post.mean l-95% CI u-95% CI eff.samp
traitcB.1:traitcB.1.animal    0.6494  0.20875   1.1290    578.2
traitcB.2:traitcB.1.animal    0.3781  0.07365   0.7514    542.2
traitcB.3:traitcB.1.animal    0.3369  0.04800   0.7531    460.4
traitcB.4:traitcB.1.animal    0.3195 -0.05202   0.7060    338.8
traitcB.1:traitcB.2.animal    0.3781  0.07365   0.7514    542.2
traitcB.2:traitcB.2.animal    0.4422  0.14509   0.7491    576.2
traitcB.3:traitcB.2.animal    0.3877  0.12839   0.6794    537.8
traitcB.4:traitcB.2.animal    0.1946 -0.09534   0.5085    247.6
traitcB.1:traitcB.3.animal    0.3369  0.04800   0.7531    460.4
traitcB.2:traitcB.3.animal    0.3877  0.12839   0.6794    537.8
traitcB.3:traitcB.3.animal    0.4095  0.14418   0.7130    561.3
traitcB.4:traitcB.3.animal    0.1705 -0.08789   0.4845    302.6
traitcB.1:traitcB.4.animal    0.3195 -0.05202   0.7060    338.8
traitcB.2:traitcB.4.animal    0.1946 -0.09534   0.5085    247.6
traitcB.3:traitcB.4.animal    0.1705 -0.08789   0.4845    302.6
traitcB.4:traitcB.4.animal    0.3802  0.08403   0.6846    551.8

 R-structure:  ~us(trait):units

                          post.mean l-95% CI u-95% CI eff.samp
traitcB.1:traitcB.1.units       0.4      0.4      0.4        0
traitcB.2:traitcB.1.units       0.2      0.2      0.2        0
traitcB.3:traitcB.1.units       0.2      0.2      0.2        0
traitcB.4:traitcB.1.units       0.2      0.2      0.2        0
traitcB.1:traitcB.2.units       0.2      0.2      0.2        0
traitcB.2:traitcB.2.units       0.4      0.4      0.4        0
traitcB.3:traitcB.2.units       0.2      0.2      0.2        0
traitcB.4:traitcB.2.units       0.2      0.2      0.2        0
traitcB.1:traitcB.3.units       0.2      0.2      0.2        0
traitcB.2:traitcB.3.units       0.2      0.2      0.2        0
traitcB.3:traitcB.3.units       0.4      0.4      0.4        0
traitcB.4:traitcB.3.units       0.2      0.2      0.2        0
traitcB.1:traitcB.4.units       0.2      0.2      0.2        0
traitcB.2:traitcB.4.units       0.2      0.2      0.2        0
traitcB.3:traitcB.4.units       0.2      0.2      0.2        0
traitcB.4:traitcB.4.units       0.4      0.4      0.4        0

 Location effects: cB ~ cSu:trait + trait - 1 

               post.mean l-95% CI u-95% CI eff.samp   pMCMC   
traitcB.1         0.8609  -2.4155   3.6905    744.7 0.61111   
traitcB.2         0.1340  -2.7681   2.8553    900.0 0.89556   
traitcB.3        -0.7535  -3.4973   2.4722    900.0 0.61111   
traitcB.4        -2.1048  -5.4535   0.9382    900.0 0.22667   
cSu1:traitcB.1   -0.2938  -2.5847   1.8039    900.0 0.79111   
cSu2:traitcB.1    1.9855  -0.3113   4.1463    900.0 0.07556 . 
cSu3:traitcB.1    0.1248  -2.7801   3.3421    900.0 0.92000   
cSu1:traitcB.2   -2.7539  -4.7176  -0.8843    900.0 0.00667 **
cSu2:traitcB.2    1.3462  -0.5470   3.3015    900.0 0.17556   
cSu3:traitcB.2    0.3594  -2.3229   2.9380    900.0 0.78889   
cSu1:traitcB.3   -3.1148  -5.0723  -1.1789    900.0 0.00222 **
cSu2:traitcB.3    0.9967  -1.1040   2.8279    900.0 0.36000   
cSu3:traitcB.3   -0.4178  -2.9565   2.6749    900.0 0.79556   
cSu1:traitcB.4   -0.3823  -3.0940   2.2898    900.0 0.75111   
cSu2:traitcB.4    0.6529  -2.0727   3.4694    709.1 0.63778   
cSu3:traitcB.4   -0.3893  -4.4718   3.3623    900.0 0.90222   
---
Signif. codes:  0 ‘***’ 0.001 ‘**’ 0.01 ‘*’ 0.05 ‘.’ 0.1 ‘ ’ 1
cB ~ rD:trait + trait - 1
<environment: 0x00000000246879e8>

 Iterations = 1000001:9990001
 Thinning interval  = 10000
 Sample size  = 900 

 DIC: 506.3945 

 G-structure:  ~us(trait):animal

                           post.mean l-95% CI u-95% CI eff.samp
traitcB.1:traitcB.1.animal    0.7332  0.28214   1.1904    611.6
traitcB.2:traitcB.1.animal    0.5270  0.12288   0.9310    329.5
traitcB.3:traitcB.1.animal    0.4776  0.07074   0.8967    229.7
traitcB.4:traitcB.1.animal    0.4768  0.03686   0.9530    234.7
traitcB.1:traitcB.2.animal    0.5270  0.12288   0.9310    329.5
traitcB.2:traitcB.2.animal    0.5679  0.20930   0.9183    383.0
traitcB.3:traitcB.2.animal    0.5215  0.18192   0.8869    288.0
traitcB.4:traitcB.2.animal    0.3789 -0.02016   0.7864    198.5
traitcB.1:traitcB.3.animal    0.4776  0.07074   0.8967    229.7
traitcB.2:traitcB.3.animal    0.5215  0.18192   0.8869    288.0
traitcB.3:traitcB.3.animal    0.5313  0.15568   0.8932    290.0
traitcB.4:traitcB.3.animal    0.3537 -0.08346   0.7644    169.1
traitcB.1:traitcB.4.animal    0.4768  0.03686   0.9530    234.7
traitcB.2:traitcB.4.animal    0.3789 -0.02016   0.7864    198.5
traitcB.3:traitcB.4.animal    0.3537 -0.08346   0.7644    169.1
traitcB.4:traitcB.4.animal    0.5041  0.15259   0.9576    273.3

 R-structure:  ~us(trait):units

                          post.mean l-95% CI u-95% CI eff.samp
traitcB.1:traitcB.1.units       0.4      0.4      0.4        0
traitcB.2:traitcB.1.units       0.2      0.2      0.2        0
traitcB.3:traitcB.1.units       0.2      0.2      0.2        0
traitcB.4:traitcB.1.units       0.2      0.2      0.2        0
traitcB.1:traitcB.2.units       0.2      0.2      0.2        0
traitcB.2:traitcB.2.units       0.4      0.4      0.4        0
traitcB.3:traitcB.2.units       0.2      0.2      0.2        0
traitcB.4:traitcB.2.units       0.2      0.2      0.2        0
traitcB.1:traitcB.3.units       0.2      0.2      0.2        0
traitcB.2:traitcB.3.units       0.2      0.2      0.2        0
traitcB.3:traitcB.3.units       0.4      0.4      0.4        0
traitcB.4:traitcB.3.units       0.2      0.2      0.2        0
traitcB.1:traitcB.4.units       0.2      0.2      0.2        0
traitcB.2:traitcB.4.units       0.2      0.2      0.2        0
traitcB.3:traitcB.4.units       0.2      0.2      0.2        0
traitcB.4:traitcB.4.units       0.4      0.4      0.4        0

 Location effects: cB ~ rD:trait + trait - 1 

              post.mean l-95% CI u-95% CI eff.samp  pMCMC  
traitcB.1        1.1883  -1.7277   4.2396    900.0 0.4044  
traitcB.2        0.1662  -2.4575   2.8609    900.0 0.9022  
traitcB.3       -0.6633  -3.3532   2.0876    743.1 0.6289  
traitcB.4       -1.6718  -4.6694   1.1853    540.1 0.2711  
rD1:traitcB.1    0.1478  -2.3512   2.4065    811.3 0.9156  
rD1:traitcB.2    1.3557  -0.6000   3.7926    900.0 0.2311  
rD1:traitcB.3    2.2866   0.3429   4.6446    718.6 0.0422 *
rD1:traitcB.4   -0.2011  -3.8138   3.5576    972.4 0.9311  
---
Signif. codes:  0 ‘***’ 0.001 ‘**’ 0.01 ‘*’ 0.05 ‘.’ 0.1 ‘ ’ 1
cB ~ lH:trait + trait - 1
<environment: 0x000000001c46af28>

 Iterations = 1000001:9990001
 Thinning interval  = 10000
 Sample size  = 900 

 DIC: 499.2219 

 G-structure:  ~us(trait):animal

                           post.mean l-95% CI u-95% CI eff.samp
traitcB.1:traitcB.1.animal    0.7447  0.25635   1.1513    459.8
traitcB.2:traitcB.1.animal    0.4997  0.13080   0.8916    377.0
traitcB.3:traitcB.1.animal    0.4320  0.03429   0.8386    382.5
traitcB.4:traitcB.1.animal    0.4638  0.07194   0.9079    324.3
traitcB.1:traitcB.2.animal    0.4997  0.13080   0.8916    377.0
traitcB.2:traitcB.2.animal    0.5826  0.28671   0.9479    671.2
traitcB.3:traitcB.2.animal    0.5274  0.22423   0.8848    520.3
traitcB.4:traitcB.2.animal    0.3805  0.02705   0.8130    305.3
traitcB.1:traitcB.3.animal    0.4320  0.03429   0.8386    382.5
traitcB.2:traitcB.3.animal    0.5274  0.22423   0.8848    520.3
traitcB.3:traitcB.3.animal    0.5474  0.23261   0.9065    581.5
traitcB.4:traitcB.3.animal    0.3457 -0.08597   0.7176    281.1
traitcB.1:traitcB.4.animal    0.4638  0.07194   0.9079    324.3
traitcB.2:traitcB.4.animal    0.3805  0.02705   0.8130    305.3
traitcB.3:traitcB.4.animal    0.3457 -0.08597   0.7176    281.1
traitcB.4:traitcB.4.animal    0.4892  0.12003   0.8844    428.4

 R-structure:  ~us(trait):units

                          post.mean l-95% CI u-95% CI eff.samp
traitcB.1:traitcB.1.units       0.4      0.4      0.4        0
traitcB.2:traitcB.1.units       0.2      0.2      0.2        0
traitcB.3:traitcB.1.units       0.2      0.2      0.2        0
traitcB.4:traitcB.1.units       0.2      0.2      0.2        0
traitcB.1:traitcB.2.units       0.2      0.2      0.2        0
traitcB.2:traitcB.2.units       0.4      0.4      0.4        0
traitcB.3:traitcB.2.units       0.2      0.2      0.2        0
traitcB.4:traitcB.2.units       0.2      0.2      0.2        0
traitcB.1:traitcB.3.units       0.2      0.2      0.2        0
traitcB.2:traitcB.3.units       0.2      0.2      0.2        0
traitcB.3:traitcB.3.units       0.4      0.4      0.4        0
traitcB.4:traitcB.3.units       0.2      0.2      0.2        0
traitcB.1:traitcB.4.units       0.2      0.2      0.2        0
traitcB.2:traitcB.4.units       0.2      0.2      0.2        0
traitcB.3:traitcB.4.units       0.2      0.2      0.2        0
traitcB.4:traitcB.4.units       0.4      0.4      0.4        0

 Location effects: cB ~ lH:trait + trait - 1 

              post.mean  l-95% CI  u-95% CI eff.samp pMCMC
traitcB.1      0.877673 -2.483955  4.004878    900.0 0.616
traitcB.2      0.062978 -2.930134  2.740181    900.0 0.971
traitcB.3     -0.727078 -3.629403  2.175247    900.0 0.638
traitcB.4     -1.550642 -4.535656  1.723763    809.1 0.333
lH0:traitcB.1 -1.020751 -4.044098  2.057763    900.0 0.538
lH2:traitcB.1  0.107310 -2.660784  2.950937    965.5 0.889
lH3:traitcB.1 -0.340713 -2.403690  1.738176    900.0 0.738
lH4:traitcB.1 -0.226860 -3.174585  3.192449    804.4 0.869
lH7:traitcB.1  0.634444 -2.423966  3.514111    900.0 0.682
lH8:traitcB.1 -0.686180 -3.190389  2.340281   1003.5 0.600
lH0:traitcB.2 -0.967461 -3.215619  1.478934    900.0 0.480
lH2:traitcB.2 -0.136588 -2.351790  2.342773    798.1 0.947
lH3:traitcB.2 -0.508099 -2.309641  1.469797    900.0 0.587
lH4:traitcB.2  0.050751 -2.730374  2.592522   1119.3 0.944
lH7:traitcB.2  0.660925 -2.292749  3.388638   1217.5 0.669
lH8:traitcB.2 -1.299112 -4.163261  1.186667    817.8 0.342
lH0:traitcB.3 -1.222534 -3.600522  1.612683    900.0 0.380
lH2:traitcB.3  0.034175 -2.254560  2.396766    900.0 0.991
lH3:traitcB.3 -0.316943 -2.295518  1.658732   1020.9 0.776
lH4:traitcB.3  0.972113 -1.863678  3.854244    900.0 0.482
lH7:traitcB.3  0.004834 -3.319771  2.926742    900.0 0.993
lH8:traitcB.3 -0.542264 -3.033138  2.185403    900.0 0.722
lH0:traitcB.4 -0.591867 -3.810612  3.214977    741.8 0.749
lH2:traitcB.4 -0.971642 -3.995269  2.229934    900.0 0.564
lH3:traitcB.4  0.372243 -2.351393  3.330702    900.0 0.804
lH4:traitcB.4  1.016947 -2.017758  4.537154    900.0 0.551
lH7:traitcB.4 -0.215008 -3.785830  3.283944    900.0 0.922
lH8:traitcB.4  0.371090 -2.886761  3.247858    900.0 0.827
cSh ~ cSu - 1
<environment: 0x0000000022328070>

 Iterations = 1000001:9990001
 Thinning interval  = 10000
 Sample size  = 900 

 DIC: 79.26417 

 G-structure:  ~animal

       post.mean l-95% CI u-95% CI eff.samp
animal     0.429   0.1306   0.7598      900

 R-structure:  ~units

      post.mean l-95% CI u-95% CI eff.samp
units         1        1        1        0

 Location effects: cSh ~ cSu - 1 

     post.mean l-95% CI u-95% CI eff.samp pMCMC  
cSu0  -1.66891 -4.24092  1.11805    900.0 0.264  
cSu1   1.07725 -1.38789  3.97143    900.0 0.460  
cSu2  -2.82024 -5.48826 -0.06842    900.0 0.040 *
cSu3   0.25749 -3.57951  3.49911    998.8 0.884  
---
Signif. codes:  0 ‘***’ 0.001 ‘**’ 0.01 ‘*’ 0.05 ‘.’ 0.1 ‘ ’ 1
cSh ~ rD - 1
<environment: 0x00000000246c13d0>

 Iterations = 1000001:9990001
 Thinning interval  = 10000
 Sample size  = 900 

 DIC: 82.1067 

 G-structure:  ~animal

       post.mean l-95% CI u-95% CI eff.samp
animal    0.4829    0.166   0.8518      900

 R-structure:  ~units

      post.mean l-95% CI u-95% CI eff.samp
units         1        1        1        0

 Location effects: cSh ~ rD - 1 

    post.mean l-95% CI u-95% CI eff.samp  pMCMC  
rD0   -0.1363  -3.1032   3.0006      900 0.8733  
rD1   -3.2274  -6.4880   0.2720      900 0.0733 .
---
Signif. codes:  0 ‘***’ 0.001 ‘**’ 0.01 ‘*’ 0.05 ‘.’ 0.1 ‘ ’ 1
cSh ~ lH - 1
<environment: 0x000000002389ed98>

 Iterations = 1000001:9990001
 Thinning interval  = 10000
 Sample size  = 900 

 DIC: 75.12118 

 G-structure:  ~animal

       post.mean l-95% CI u-95% CI eff.samp
animal    0.4889   0.1693   0.8008      900

 R-structure:  ~units

      post.mean l-95% CI u-95% CI eff.samp
units         1        1        1        0

 Location effects: cSh ~ lH - 1 

    post.mean l-95% CI u-95% CI eff.samp  pMCMC  
lH1  -2.45878 -5.30126  0.37060      900 0.0956 .
lH0   2.83673 -0.29575  6.29884      900 0.0778 .
lH2  -1.04400 -3.91594  1.99673      900 0.5222  
lH3   1.64334 -1.18986  4.34073     1007 0.2400  
lH4  -2.05159 -5.52007  1.43102      900 0.2467  
lH7  -2.04118 -5.60126  1.59027      900 0.2933  
lH8   0.07764 -2.95666  3.20407      900 0.9556  
---
Signif. codes:  0 ‘***’ 0.001 ‘**’ 0.01 ‘*’ 0.05 ‘.’ 0.1 ‘ ’ 1
cSu ~ rD:trait + trait - 1
<environment: 0x0000000006ce9730>

 Iterations = 1000001:9990001
 Thinning interval  = 10000
 Sample size  = 900 

 DIC: 508.9242 

 G-structure:  ~us(trait):animal

                             post.mean l-95% CI u-95% CI eff.samp
traitcSu.1:traitcSu.1.animal    0.6399  0.22141   1.0405    711.9
traitcSu.2:traitcSu.1.animal    0.4935  0.13234   0.9069    567.5
traitcSu.3:traitcSu.1.animal    0.5072  0.06091   0.9368    546.9
traitcSu.1:traitcSu.2.animal    0.4935  0.13234   0.9069    567.5
traitcSu.2:traitcSu.2.animal    0.4884  0.05507   0.8980    597.0
traitcSu.3:traitcSu.2.animal    0.4400  0.04191   0.9165    546.2
traitcSu.1:traitcSu.3.animal    0.5072  0.06091   0.9368    546.9
traitcSu.2:traitcSu.3.animal    0.4400  0.04191   0.9165    546.2
traitcSu.3:traitcSu.3.animal    0.4978  0.03102   0.9841    573.0

 R-structure:  ~us(trait):units

                            post.mean l-95% CI u-95% CI eff.samp
traitcSu.1:traitcSu.1.units      0.50     0.50     0.50        0
traitcSu.2:traitcSu.1.units      0.25     0.25     0.25        0
traitcSu.3:traitcSu.1.units      0.25     0.25     0.25        0
traitcSu.1:traitcSu.2.units      0.25     0.25     0.25        0
traitcSu.2:traitcSu.2.units      0.50     0.50     0.50        0
traitcSu.3:traitcSu.2.units      0.25     0.25     0.25        0
traitcSu.1:traitcSu.3.units      0.25     0.25     0.25        0
traitcSu.2:traitcSu.3.units      0.25     0.25     0.25        0
traitcSu.3:traitcSu.3.units      0.50     0.50     0.50        0

 Location effects: cSu ~ rD:trait + trait - 1 

               post.mean l-95% CI u-95% CI eff.samp  pMCMC  
traitcSu.1        0.2503  -2.6304   3.4420    900.0 0.8533  
traitcSu.2       -0.2170  -3.3998   2.1861    900.0 0.8800  
traitcSu.3       -2.3805  -5.2896   0.4704    687.6 0.1044  
rD1:traitcSu.1    0.5418  -1.6151   2.8727    799.7 0.6244  
rD1:traitcSu.2    0.9298  -1.0796   3.0293    900.0 0.3711  
rD1:traitcSu.3    2.0556  -0.3753   4.1944    900.0 0.0889 .
---
Signif. codes:  0 ‘***’ 0.001 ‘**’ 0.01 ‘*’ 0.05 ‘.’ 0.1 ‘ ’ 1
cSu ~ lH:trait + trait - 1
<environment: 0x0000000019134d28>

 Iterations = 1000001:9990001
 Thinning interval  = 10000
 Sample size  = 900 

 DIC: 513.753 

 G-structure:  ~us(trait):animal

                             post.mean l-95% CI u-95% CI eff.samp
traitcSu.1:traitcSu.1.animal    0.6210  0.15794   0.9826    638.2
traitcSu.2:traitcSu.1.animal    0.4952  0.11956   0.9132    554.6
traitcSu.3:traitcSu.1.animal    0.4928  0.08531   0.9450    430.4
traitcSu.1:traitcSu.2.animal    0.4952  0.11956   0.9132    554.6
traitcSu.2:traitcSu.2.animal    0.4937  0.07272   0.9682    544.0
traitcSu.3:traitcSu.2.animal    0.4403  0.01505   0.9189    435.3
traitcSu.1:traitcSu.3.animal    0.4928  0.08531   0.9450    430.4
traitcSu.2:traitcSu.3.animal    0.4403  0.01505   0.9189    435.3
traitcSu.3:traitcSu.3.animal    0.4862  0.05797   1.0347    437.0

 R-structure:  ~us(trait):units

                            post.mean l-95% CI u-95% CI eff.samp
traitcSu.1:traitcSu.1.units      0.50     0.50     0.50        0
traitcSu.2:traitcSu.1.units      0.25     0.25     0.25        0
traitcSu.3:traitcSu.1.units      0.25     0.25     0.25        0
traitcSu.1:traitcSu.2.units      0.25     0.25     0.25        0
traitcSu.2:traitcSu.2.units      0.50     0.50     0.50        0
traitcSu.3:traitcSu.2.units      0.25     0.25     0.25        0
traitcSu.1:traitcSu.3.units      0.25     0.25     0.25        0
traitcSu.2:traitcSu.3.units      0.25     0.25     0.25        0
traitcSu.3:traitcSu.3.units      0.50     0.50     0.50        0

 Location effects: cSu ~ lH:trait + trait - 1 

               post.mean l-95% CI u-95% CI eff.samp  pMCMC  
traitcSu.1       -0.2291  -3.0339   2.9404    900.0 0.8956  
traitcSu.2        0.1193  -2.6464   2.9550    900.0 0.9067  
traitcSu.3       -2.1147  -4.9110   0.7343    900.0 0.1178  
lH0:traitcSu.1   -0.8714  -3.6063   2.0833    900.0 0.5267  
lH2:traitcSu.1    0.6072  -1.9887   3.4296    900.0 0.6911  
lH3:traitcSu.1    2.4226   0.4281   4.5992    900.0 0.0267 *
lH4:traitcSu.1   -0.4409  -3.7656   2.4120   1009.6 0.7556  
lH7:traitcSu.1   -0.1588  -3.1939   2.8546    900.0 0.9400  
lH8:traitcSu.1    1.0967  -1.4705   3.5614    900.0 0.4022  
lH0:traitcSu.2   -1.1865  -3.8217   1.1556    765.9 0.3556  
lH2:traitcSu.2   -1.0678  -3.3129   1.6241    900.0 0.4356  
lH3:traitcSu.2    0.6540  -1.4965   2.6294    900.0 0.4844  
lH4:traitcSu.2    0.5026  -2.3016   3.5540    900.0 0.7111  
lH7:traitcSu.2   -1.4507  -4.1176   1.7287    900.0 0.3422  
lH8:traitcSu.2    0.7818  -1.3631   3.4673    900.0 0.5400  
lH0:traitcSu.3   -1.4859  -4.6523   2.0010   1290.0 0.3756  
lH2:traitcSu.3   -1.3331  -4.5566   1.9658    950.1 0.4333  
lH3:traitcSu.3    0.9681  -1.5518   3.2695    900.0 0.4178  
lH4:traitcSu.3   -0.9583  -4.4024   2.7186    900.0 0.6067  
lH7:traitcSu.3   -0.9245  -4.4107   3.0698    900.0 0.6356  
lH8:traitcSu.3   -1.1038  -4.1867   2.2416    900.0 0.5511  
---
Signif. codes:  0 ‘***’ 0.001 ‘**’ 0.01 ‘*’ 0.05 ‘.’ 0.1 ‘ ’ 1
rD ~ lH - 1
<environment: 0x0000000026ad5ef0>

 Iterations = 1000001:9990001
 Thinning interval  = 10000
 Sample size  = 900 

 DIC: 126.2223 

 G-structure:  ~animal

       post.mean l-95% CI u-95% CI eff.samp
animal    0.4178   0.1492   0.6746     1055

 R-structure:  ~units

      post.mean l-95% CI u-95% CI eff.samp
units         1        1        1        0

 Location effects: rD ~ lH - 1 

    post.mean l-95% CI u-95% CI eff.samp  pMCMC  
lH1   -0.5612  -3.0816   2.0365    900.0 0.6356  
lH0   -1.6128  -4.8595   1.5960    900.0 0.3022  
lH2   -2.9273  -6.3303   0.2208    900.0 0.0644 .
lH3    1.0563  -1.4733   3.6476    900.0 0.4089  
lH4    0.2575  -3.3648   3.4600    817.2 0.8578  
lH7   -1.3000  -4.7034   2.1129    887.7 0.4711  
lH8   -0.1197  -3.5096   2.7061    900.0 0.9133  
---
Signif. codes:  0 ‘***’ 0.001 ‘**’ 0.01 ‘*’ 0.05 ‘.’ 0.1 ‘ ’ 1
